# Supplementary material for: Respiratory and metabolic acidosis correction with the ADVanced Organ Support system
Source: Intensive Care Med Exp. 2019 Sep 18;7:56. doi: 10.1186/s40635-019-0269-7 (PMC6751235; doi:10.1186/s40635-019-0269-7)
Supplement: Supplementary file 3 — Additional file 3: Figure S3 and S4. Representation of all the BGA tests performed during the experiments from Set 1 and Set 2, respectively. The black line shows values obtained from blood. The green line shows calculated values considering variations (inlet – outlet) from pCO2 and SID according Equation 2 (see methods 2.7). It is assumed that no variation on total protein content occurs as it cannot be lost in the dialyzer. Therefore, variations in [Atot] are not considered within the equation. These results show, that taking into account variations in pCO2 and SID along the dialyzer, the resulting pH at the outlet can be predicted following the calculations suggested by Stewart [29]. [file 40635_2019_269_MOESM3_ESM.zip]

Archive with 2 entries (2 files):
- Figure S3.tif
- Figure S4.tif
