# Supplementary material for: Respiratory and metabolic acidosis correction with the ADVanced Organ Support system
Source: Intensive Care Med Exp. 2019 Sep 18;7:56. doi: 10.1186/s40635-019-0269-7 (PMC6751235; doi:10.1186/s40635-019-0269-7)
Supplement: Supplementary file 4 — Additional file 4: Figure S5 and S6. Correlation of the measured and calculated pH variations between the inlet and the outlet of the dialyzer (ΔpH = pHoutlet – pHinlet) during experimental Set 1 and 2, respectively. Measured values were obtained from BGA while calculated values were obtained according to the Equation 2. Each line accounts for a combination of different ADVOS settings (blood flow/concentrate flow). As demonstrated for Supplementary Figure 3 and 4, for each of the settings, there is a correlation between measured and calculated values according to the Stewart approach. [file 40635_2019_269_MOESM4_ESM.zip]

Archive with 2 entries (2 files):
- Figure S5.tif
- Figure S6.tif
